# Supplementary material for: Extracting DNA words based on the sequence features: non-uniform distribution and integrity
Source: Theor Biol Med Model. 2016 Jan 25;13:2. doi: 10.1186/s12976-016-0028-3 (PMC4727310; doi:10.1186/s12976-016-0028-3)
Supplement: Additional file 3: — Vocabulary of Holy Bible.csv. The words extracted from the Holy Bible were listed in these files. (CSV 28 kb) [file 12976_2016_28_MOESM3_ESM.csv]

thetabernacleofthecongregation
andthechildrenofisrael
thelordspakeuntomoses
ofthechildrenofisrael
thechildrenofisraela
anditshallcometopass
andthelordspakeuntom
saiththelordofhosts
anditcametopasswhen
thechildrenofisrael
thussaiththelordgod
andthelordsaidunto
thehouseofthelord
rthussaiththelord
ethussaiththelord
accordingtoallth
eanditcametopass
thelordcommanded
ntothechildrenof
thehouseofisrael
anditcametopassa
thussaiththelord
andhesaiduntothe
thewordofthelord
ofthephilistines
theinhabitantsof
lordgodofisrael
ofthetabernacle
exoandthoushalt
andsaiduntothem
andallthepeople
ofthechildrenof
dthepriestshall
answeredandsaid
thecongregation
inthemidstofthe
inthesightofthe
inthewilderness
anditcametopass
andsaiduntohim
thecommandment
hesaiduntothem
thelordofhosts
thelordyourgod
outofthelandof
eofthechildren
accordingtothe
thechildrenofa
dthechildrenof
thelandofegypt
thephilistines
ntothehouseof
beforethelord
understanding
esaiththelord
intothehandof
eofthelordand
thepeoplethat
righteousness
thehouseofthe
burntoffering
kingofbabylon
saiththelordt
thelordandthe
andhesaidunto
andtheyshallb
oftheirfather
thelordthygod
thedaughterof
ofthelordcame
thechildrenof
thewilderness
thetabernacle
andthepriests
thoushaltnot
thehandofthe
ofthelordand
hisdisciples
writteninthe
andthoushalt
andtheyshall
nowtherefore
inthemorning
ththelordgod
allthepeople
thelandofthe
ethingswhich
saccordingto
untothelorda
ofthetribeof
inthehouseof
andthesonsof
commandedthe
theirfathers
kingofisrael
thereshallbe
themultitude
anditshallbe
saiduntothem
themountains
saiththelord
therighteous
tofferingand
thekingdomof
eaccordingto
edagainstthe
thenameofthe
meatoffering
whichthelord
ofthehouseof
thelordshall
neithershall
thevoiceofth
dandsaidunto
andthepeople
thelordgodof
edthemselves
jerusalemand
commandments
iththelordth
theegyptians
thepeopleof
ofthepeople
ofthesonsof
andthekings
abomination
thatwhichis
untothelord
esaiduntohi
multitudeof
beholdiwill
inthelandof
theyshallbe
ofthelordth
thecitiesof
isayuntoyou
actsandwhen
ntofthelord
hesaiduntoh
thatthelord
thepeoplean
thelordhath
ttheyshould
jesuschrist
thegentiles
sinoffering
thesearethe
mandthelord
hisbrethren
softheearth
saiduntohim
andwhenthey
andthelords
andthechild
theyshallno
thereforeth
thelordwill
thepriestsa
tojerusalem
iahthesonof
theearthand
thespiritof
hisservants
servantsand
softhehouse
andtheysaid
generations
sthereofand
thousandand
andtheythat
thecovenant
thesonofman
thesethings
saiduntothe
thyservants
ofisraeland
inheritance
theprophets
transgressi
ertherefore
untotheking
injerusalem
thewordsoft
ofjerusalem
kingofjudah
ofthewicked
thineheart
joshandthe
thekingand
tthoushalt
forthelord
thelandwhi
softhelord
throughthe
ineenemies
whentheyha
thyservant
theseventh
theyshalls
thekingdom
hundredand
andyeshall
andheshall
theprophet
thehouseof
therewasno
saiduntome
anduponthe
highplaces
tofthelord
tothemthat
understand
lordourgod
fromheaven
actsandthe
thelevites
thoushalts
stherefore
ebeforethe
themselves
shallbring
theprinces
thenations
ofthelords
thearkofth
thelordthe
dbeforethe
thereofand
untothechi
thoumayest
thelordsai
thoushaltb
thereforew
eofferings
shallnotbe
smanddavid
untothemth
thepeoples
eandhesaid
iwillbring
thesonofje
beforethee
broughtthe
whatsoever
thelordhad
thecaptain
priestsand
ofthefield
sayuntothe
yourselves
thekingsof
nthepriest
thepriests
etherefore
ofbenjamin
tofferings
lukeandthe
yeshallnot
ofthelordw
wickedness
itesandthe
thispeople
againstthe
nofisraels
ofisraelth
ontheearth
thesabbath
possession
thegloryof
shallbethe
themidstof
ofjudahand
theheavens
andthelord
jdgsandthe
andtheking
yofthelord
andbrought
inthemidst
inguntothe
roundabout
theservant
iamthelord
theheathen
ofthekings
yourfather
ntotheland
thingsthat
throughout
hisfathers
enthousand
markandthe
dsaiduntom
thelordand
andallthat
sbeforethe
tjerusalem
numandthe
thesonofh
afterthei
eandallth
inthatday
shouldnot
sanctuary
thereisno
knowledge
swhichare
esthereof
heanswere
yshallnot
sthesonof
thevalley
hispeople
jerusalem
theborder
thecityof
swhichthe
salvation
iwillmake
thewicked
andwhenhe
oftheland
othelordt
firstborn
shallbeas
himsaying
andwhenth
chrandthe
anhundred
andbehold
nthesonof
spakeunto
speakunto
dtheywere
sofisrael
thypeople
israeland
whichisin
thepriest
andtheyca
shallknow
dthatthey
hthesonof
thelordwh
andhesaid
intheland
ofisraelw
shallbefo
ethousand
ntothemwh
upontheea
totheking
whichwast
ethatwere
shallthey
allthatth
whichthou
nthealtar
thepeople
andhethat
lthesonof
thisisthe
captivity
revandthe
messenger
lukeandhe
therefore
ipraythee
shallmake
sacrifice
wherefore
thelandof
whichheha
ssaidunto
rbrethren
ingandthe
markandhe
saiduntoh
untomoses
andallthe
rthesonof
knowthati
thelordou
asthelord
heshallbe
thesonofs
iswritten
thewaters
thesonofn
oftheking
righteous
struction
shouseand
eandiwill
thekingsa
exoandthe
shallcome
theyshall
allthings
theelders
ourfather
eanswered
towardthe
ejudgment
eandtheys
beginning
allisrael
lordjesus
thehandof
dsaidunto
silverand
thuntothe
hismother
thesonofa
dthehouse
sofsilver
ezeandthe
ofassyria
whosoever
circumcis
disciples
landwhich
daughters
athesonof
hisfather
thoushalt
thinehand
thebookof
tohimthat
itshallbe
againstme
anddavids
edwiththe
untohimth
outoftheh
hsaidunto
thelordje
thesonsof
untothemw
nofisrael
inthelord
enuntothe
thatshall
thetemple
thethings
euntothel
whenhehad
commanded
shaltthou
themwhich
thefather
thespirit
gatheredt
thyfather
dofisrael
wordsofth
saithunto
eofisrael
mthesonof
levandthe
therewasa
andforthe
shalltake
thosethat
thekingof
sthatwere
untoyouth
thelordis
ofthelord
edhimself
rsuburbs
eredthem
shallnot
dtheking
untothep
thechild
cameunto
everyone
ethelord
henumber
withthem
reproach
eshallbe
minister
thelordd
thensaid
tuponthe
ntheking
deuandth
tintothe
yearsold
andaaron
thewhole
garments
shallbes
andthree
softhech
jeremiah
eredinto
theythat
rtheking
ethingst
mesaying
theholyg
thefield
ereinthe
tagainst
uponthem
themount
tionsand
andseven
erewithh
egyptand
ationand
thelordf
kiandthe
rtheword
theirhea
randthes
andtheyt
andjesus
thehighp
thelordc
shallbeu
brethren
iceofthe
dintothe
thenorth
dbeholdi
mandwhen
strength
htheking
thelordp
theworld
havebeen
eforever
eandthel
daughter
geandthe
thechief
theywere
arkofthe
offering
andtheca
andtheyb
athelord
chariots
likewise
antofthe
thelordw
godwhich
thesword
dthrough
ybrother
thewoman
shallbea
mountain
thelorde
shallbed
dwhichth
received
myfather
departed
handthey
trespass
upontheh
dagainst
statutes
shouldbe
jonathan
theflesh
themthat
alltheco
theplace
shallbeh
andshall
duntoher
ofgodand
desolate
followed
theheart
remember
thelordi
captains
stranger
hisplace
acertain
untothem
lthatthe
thedayof
elandthe
ttheking
theyoung
thersand
andiwill
eandthes
rdsofthe
mypeople
andtheir
euponthe
othisday
sandthel
theyhave
thefamil
sofjudah
thetribe
returned
levandhe
inthecit
hastthou
ahandthe
euntoyou
thouhast
thelordg
fathersh
randthey
saidunto
answered
ntheyhad
amongyou
theother
theresto
ofthefir
families
jeroboam
exoandhe
tthelord
israelwh
shalleat
darkness
runtothe
andonthe
themonth
safterth
essaying
theirown
whichare
twhenthe
andtheme
themenof
sbrother
fromthel
oneofthe
theangel
estofthe
mosesand
iniquity
theearth
committe
eandwhen
faithful
hishouse
ghtagain
israelto
shallbec
mandthey
gathered
ethforth
davidand
fathersa
sthatare
etheking
andtheyd
ofheaven
tuntothe
knowthat
thelordl
afterthe
untilthe
tbecause
efromthe
ofthecit
estrange
servants
eoftheir
sonofman
thebread
thousand
thekings
theblood
thebeast
oallthat
ofthewor
thelight
untohima
eandthey
alltheir
thesonof
ingsofth
moreover
hethatis
sandthep
sshallbe
thecitya
thatthou
believed
andtheys
numbered
dthelord
judgment
forevera
thatdwel
intothel
thelordb
intheday
whenthou
ehundred
thelordt
sservant
withthee
whichwas
suponthe
andevery
yfathers
eunclean
inheaven
untothis
thealtar
whenthey
einiquit
manasseh
hezekiah
theycame
shallsee
hundredt
smandthe
jesussai
johnthen
thelords
ndshallb
pharisee
sandthec
thatwere
prepared
theriver
mentsand
esonofma
israelsa
rthelord
treasure
edintoth
dwhenheh
andmoses
thefirst
anything
iesofthe
havehear
nuntothe
eforeth
ceiveth
totheir
tallthe
butwhen
trouble
eshould
ashamed
madethe
rsshall
nthineh
heshall
thyname
tthouma
andthec
twithhi
thewall
thisman
withyou
edallth
dchrand
enshall
enthday
israelb
oftheme
perfect
hadmade
motethe
offered
esofthe
whichis
edthelo
werethe
dtwenty
wasthes
softhek
oorofth
consume
ssaying
johnthe
eshallp
hissons
husband
dwellin
unclean
youthat
theyare
tofthet
knowthe
rallthe
godhath
uponhis
pharaoh
oughtto
efamily
nallthe
andfive
notthat
geofthe
ofjudah
ofthesa
nofthec
wentout
whichwe
chrandh
hatthes
andhism
hearthe
whohath
thedead
yshallb
roughti
ntoyoua
dhisson
afterth
thethat
eexoand
oftheca
arethey
lukeand
without
easures
sawthat
lsurely
andthea
andtheh
sandhis
earsand
sanswer
arofthe
hiscity
comfort
ression
allthat
tookthe
ofthepr
terinto
thisday
theholy
joshand
esshall
hethats
abraham
mandhes
ofthech
neither
letthem
fathero
eringof
shallre
davidsa
hingtha
kuntoth
dsaying
saandth
dallthe
ecalled
orthere
ethatha
onshall
clothes
rejoice
markand
hearken
jesusan
deliver
hwasthe
allfall
hundred
enemies
prophet
edafter
ingsaid
hesaidt
counsel
another
thatwas
absalom
entered
entofth
andsaul
mforthe
likethe
andhisb
theword
thedoor
solomon
whichha
softhec
thename
dcalled
thecamp
mandsai
peoplet
whichhe
orthand
erecome
thetent
erforth
shallde
thersha
abundan
dexoand
dthathe
bullock
llthela
godofis
carried
judahan
ewhicht
tainsof
princes
thehost
andthee
tyyears
receive
uponthe
handand
enceand
odofthe
lyofthe
beholda
thestre
allthew
chamber
hewould
schrand
journey
thepoor
knoweth
stinthe
risrael
inthebo
nshallb
havenot
allthec
tofthec
shallfa
untohis
theirgo
thethro
andcame
nisrael
vessels
ingthat
andshes
allthel
certain
geandhe
estthou
everyma
astheso
overthe
kingdom
nothing
praiset
oftheco
sandfor
redandt
dcameto
hkingof
ethrone
swhichw
forgive
lltheda
thatare
samaria
smoteth
sexoand
diwillb
aiahthe
butthey
orofthe
rsandth
israelf
thecity
andtook
euntome
ltheday
beloved
hiswife
itation
thescri
stshall
allthed
houtthe
goldand
johnand
andwhen
ication
eshallg
scatter
beganto
psathou
afflict
foritis
jdgsand
raiseth
eisrael
yeshall
withhis
measure
placewh
mineeye
hishand
thatday
enofthe
duntoth
thingsa
service
whether
forever
possess
untoyou
promise
nessand
israelc
shesaid
softhep
anointe
itesand
tsofthe
ecities
lordwas
untomes
witness
nandhis
theirfa
thouand
ousands
command
thework
israeli
kiandhe
sonsand
eofthet
evenunt
ertheir
withher
andwent
prophes
reigned
hthechi
mightbe
andsaid
ofdavid
ethewor
incense
edofthe
cameand
worship
nations
thingsw
andhiss
scalled
mbefore
ofthela
entyand
thesame
between
hethath
sanctif
thought
oftheha
tothemi
dallhis
eration
himthat
theeand
dsofthe
theland
wascome
untohim
lasting
atandth
actsand
heardth
theseco
himself
outfrom
ofegypt
written
thejews
andunto
todavid
declare
uandthe
levandi
kingofa
actsthe
ndthema
ntothes
shallbe
untothy
eandhis
saforth
anshall
stofthe
snumand
theseve
theburn
ofthefa
believe
thegate
thatiam
andwill
israels
withhim
sidethe
ezeandi
forthec
dtheman
allthef
andover
thathew
ecometh
through
forsake
nsofthe
comeand
ezrathe
inhabit
shethat
ephraim
aterand
andandt
despise
chshall
landand
thetime
disrael
theeast
intheho
thatyem
dweltin
aandthe
hesaith
wentand
shallye
thereof
mosessa
andcall
thshall
ethechi
duntohi
whichye
afterhi
babylon
lessthe
ineeyes
eththee
softhew
oppress
nthepla
tthouth
oallthe
forthis
shallhe
destroy
forthou
twenty
yheart
jerand
deuand
andeli
rdthat
theend
cutoff
thhisf
dersof
andheb
oftheb
hthepr
joseph
ringan
rethan
return
shouse
better
shallf
enthec
oldand
mandhe
thewin
thesea
thecha
gospel
pillar
sofjer
corfor
notthe
tothet
davids
wonder
andsha
evoice
dletth
devour
cities
dcameu
smands
esaidi
thatye
hereis
thecan
nwhich
otheri
nehand
anthes
geandi
thyson
thatse
wentup
einher
sonand
prvthe
atandw
ifeand
thepro
whichc
skiand
jordan
appear
eandsh
ethhis
oretha
andhav
thesew
elthat
havere
mshall
othand
ssmand
letthe
randhe
itesth
dinhis
ofthea
tribes
utthem
hither
moreth
melech
church
himthe
davidt
oftheo
elukea
ditwas
ronthe
athere
oseand
ssedth
eknown
andisa
dthena
esther
drinko
nhouse
ameout
makean
elthes
passed
njesus
angels
thywor
ethfor
joshua
rgeand
ishall
preach
jobthe
redeem
kofthe
geandj
eththe
follow
threes
onandh
mysoul
geanda
henhew
eparat
labour
erandi
sideof
nowthe
inthep
uponme
theirs
ionfor
mamong
cubits
ourhea
matbut
therma
mthats
samuel
ethand
sshall
bythes
ehaven
erunto
tdwell
eadand
father
lthatw
andhed
lloffe
thiswo
sought
whichi
rthout
lesand
onthee
cameup
cometh
towhom
iahand
riwill
thenhe
genera
theysa
esmand
jerthe
lished
ionand
master
veunto
dthepe
hhisfa
enthep
servet
nesand
peaceo
andnot
oevery
adandt
twelve
deuthe
bringe
andjos
ekiand
youthe
handjo
easthe
esanda
loffer
ththes
eseven
andthy
ekingt
herand
enotth
randsh
chrthe
themup
ymight
nantof
eisthe
jerfor
thetwo
sthing
endays
thewis
ofmoab
onthes
tandwh
reward
edhima
theeth
numand
dsmand
sothey
whichs
sgeand
thatis
beasts
thatwe
evenas
broken
rinkof
office
thesai
ertheh
ofmana
amthes
dsaidt
atheri
shallo
saidto
forhis
andher
stthat
ewilli
eforey
speake
canaan
uthand
rfamil
buthet
emight
psafor
esanct
ightha
shalld
plague
tohiss
priest
ordsof
onthet
edover
nuntoh
dahand
roseup
thepri
tiwill
tleand
battle
surely
romfor
hestra
ofgodt
andput
godthe
having
andbur
andtwo
yearof
honour
eareth
andsay
entsof
therin
ofhiss
reunto
coming
ordjer
whatth
inthev
elands
shanda
dthous
christ
attlea
eringa
praise
hatthi
theiri
youngm
ntheyw
filled
ayinga
yright
dagain
shekel
levand
elight
eandwe
nofgod
themen
israel
edinhi
ethree
ointed
itupon
iwills
tthatw
tyandt
soutof
etheys
frombe
estand
omethe
dgeand
revand
putthe
gainth
erofth
isafor
ezethe
vethem
willre
eonthe
nthesa
hewill
ngthen
hismou
theone
andhet
ddavid
hiswor
therof
dsaith
fortha
ebegin
prayer
things
reache
ethint
ringth
erthen
ezeand
should
rtyand
ethnot
iscome
mthata
softhy
matthe
thelaw
yshall
iwillp
dthele
lderso
lthath
egeand
mandsa
handma
verily
hatyes
ershou
eandgo
thefor
dkiand
chrand
yearsa
bethel
iththy
thouth
waters
morrow
thegra
iahthe
eburnt
isthin
utthec
eheard
eolord
nthous
inthel
sorrow
saidwh
edunto
cattle
isethe
beside
dovert
keepth
wentto
habita
hecall
ershal
danand
huntoh
willhe
inghim
thhers
ounded
inhiss
onthea
ttheyw
perish
answer
tjesus
ainthe
opened
restof
tsandh
kingof
sathey
sbythe
shapha
nation
edthat
jehoia
ewhich
stones
thatre
riches
tshall
yoneof
hethat
nished
stheys
thesan
lethim
greate
hearts
foryou
tthewo
sofgod
erthey
repent
nofamm
ofthis
edfrom
wisdom
thanks
htheea
mylord
thatsa
tation
rheart
theirb
rtheho
isaand
andjer
arunto
isathe
loveth
atthen
sandbe
wordof
sevent
thewil
dspake
isheth
butthe
mgeand
thepla
nthete
myname
iteand
psathe
rihave
theirw
scribe
dshalt
thatbe
ymouth
mwhich
onthef
hemade
covere
tothec
ssaith
anding
iwillc
kiandi
inunto
ingthe
vision
twhere
wewill
elanda
dthemt
inyour
hetook
prison
others
nomore
theshi
ythous
raised
shallp
smthen
tified
though
lation
tsanda
ingnum
ywhich
arenot
cameto
theyto
matand
theoff
sathel
thinee
mandth
edhimt
fofthe
eofgod
tongue
yehave
danthe
myself
agreat
lordle
exoand
othera
friend
fulfil
ronand
thesin
theirc
mofthe
maketh
ththew
gilead
allhis
evenda
ethhim
ththeh
etaken
desire
sevend
served
asthey
andshe
tthech
thirty
ofgodw
ection
attere
ofthej
eoffer
erandh
shalls
therem
ngeand
dofgod
edaway
andfou
suffer
spoken
thetru
stothe
thebre
thebeg
theark
leaven
spsath
edwith
arosea
thyear
entfor
andabi
sbutth
andgod
street
eyears
voiceo
arethe
hisson
spirit
buried
ethats
hehath
ststhe
duntoa
ofgold
eofyou
cannot
thesou
theymi
wehave
anyman
hecame
eshall
enyear
thisis
othous
amewa
emore
weret
trust
arden
eaand
dacts
theam
emany
mthey
wereo
willi
death
haves
ionth
ecute
kethe
hispr
peter
thati
ewind
decei
mchra
imand
atman
ghost
notbe
thebu
abide
avour
allme
ammon
wifea
usand
ofman
forye
gethe
hanan
manwh
ingle
teach
ahand
andje
david
hemea
ivers
thave
saint
tiona
bring
godis
sleep
ingof
outhe
sayth
aston
mandb
becom
dhave
myhea
hewas
would
emark
randa
yenot
ofthy
andki
tthes
mando
arthe
enumb
ethup
andof
ecand
theso
enter
edthi
plain
lence
himbe
yword
nofbe
haman
ursed
ntogo
ethme
aandh
ingsi
tothy
himwh
dream
themm
ingis
never
overa
lthee
amthe
forme
noman
mineh
iaand
plesa
mandm
ofmen
tupth
thefa
dands
sheph
manda
umthe
dsent
yeath
tisno
eedin
those
oandt
score
andsl
echar
rthin
fourt
theep
romam
saids
ather
ineha
dfour
tsbut
munto
edhis
foras
great
owero
ndati
eandp
hehad
ehads
tyear
eover
thbut
evers
avene
tooka
thand
otten
dthou
edpsa
tsfor
strai
ethea
tbeli
ouldh
lisha
thewh
thepi
everl
sofgo
money
mbers
thatg
eight
themu
aandi
ytoth
thech
tohim
isnot
ntand
sweet
ithes
easha
andup
tthee
judah
saidl
fthen
nwere
stead
psawh
yethe
eredo
hatwa
onite
tsand
sluke
thebo
mewas
yandf
wayof
comeu
ofour
theei
destr
butth
pleas
nsaid
minee
andmy
weare
whats
judge
ariah
heard
forgo
tinto
elsof
saida
ewasc
devil
sands
eding
allof
iknow
spake
withe
thees
imbut
yourf
ifany
youan
souls
wives
gsthe
ndeth
omesa
whenj
andab
rings
wheni
hebro
ouche
ified
hisst
sheba
eserv
break
whena
notto
[truncated: 2,523 more rows]
