# Supplementary material for: Extracting DNA words based on the sequence features: non-uniform distribution and integrity
Source: Theor Biol Med Model. 2016 Jan 25;13:2. doi: 10.1186/s12976-016-0028-3 (PMC4727310; doi:10.1186/s12976-016-0028-3)
Supplement: Additional file 4: — DNAWords.csv. The DNA words extracted from Ecoli and Scere. (CSV 23 kb) [file 12976_2016_28_MOESM4_ESM.csv]

words	species	length
ATATATATATATATATA	Scere	17
TTTTTTTTTTTTTTTTT	Scere	17
TATATATATATATATAT	Scere	17
AAAAAAAAAAAAAAAAA	Scere	17
TTTTTTTTTTTTTTTT	Scere	16
AAAAAAAAAAAAAAAA	Scere	16
AAAAAAAAAAAAAAA	Scere	15
TTTTTTTTTTTTTTT	Scere	15
AAAAAAAAAAAAAA	Scere	14
TTTTTTTTTTTTTT	Scere	14
TTTTTTTTTTTTT	Scere	13
AAAAAAAAAAAAA	Scere	13
TAATAATAATAAT	Scere	13
AATAATAATAATA	Scere	13
ATAATAATAATAA	Scere	13
ATTATTATTATTA	Scere	13
TATTATTATTATT	Scere	13
TTATTATTATTAT	Scere	13
ATATATATATAT	Scere	12
AAAAAAAAAAAA	Scere	12
TTTTTTTTTTTT	Scere	12
TATATATATATA	Scere	12
CGCATCCGGCA	Ecoli	11
CCGCATCCGGC	Ecoli	11
TGCCGGATGCG	Ecoli	11
GCCGGATGCGG	Ecoli	11
CGCCGCATCCG	Ecoli	11
GCCGCATCCGG	Ecoli	11
CGGATGCGGCG	Ecoli	11
CCGGATGCGGC	Ecoli	11
TTTTTTTTTTT	Scere	11
AAAAAAAAAAA	Scere	11
ATATATATATA	Scere	11
TATATATATAT	Scere	11
GCCTGATGCG	Ecoli	10
GATAAGGCGT	Ecoli	10
GGATAAGGCG	Ecoli	10
CGGATAAGGC	Ecoli	10
CGCATCAGGC	Ecoli	10
ACGCCTTATC	Ecoli	10
CGCCTTATCC	Ecoli	10
GCCTTATCCG	Ecoli	10
GGCGCTGGCG	Ecoli	10
CGGATGCGGC	Ecoli	10
TGCCGGATGC	Ecoli	10
CGCCAGCGCC	Ecoli	10
GCCGCATCCG	Ecoli	10
GCATCCGGCA	Ecoli	10
CGCTGGCGCG	Ecoli	10
CGCATCCGGC	Ecoli	10
CGCGCCAGCG	Ecoli	10
GCCGGATGCG	Ecoli	10
GCTGGCGCTG	Ecoli	10
CAGCGCCAGC	Ecoli	10
CCAGCGCCAG	Ecoli	10
CTGGCGCTGG	Ecoli	10
AAAAAAAAAA	Scere	10
TTTTTTTTTT	Scere	10
TATATATATA	Scere	10
ATATATATAT	Scere	10
ATATATATTA	Scere	10
ATATATTATA	Scere	10
TATATTATAT	Scere	10
TATTATATTA	Scere	10
ATATTATATA	Scere	10
TTATATTATA	Scere	10
ATTATATTAT	Scere	10
TAATATATAT	Scere	10
TATAATATAT	Scere	10
ATATAATATA	Scere	10
TAATATAATA	Scere	10
TATATAATAT	Scere	10
TATAATATAA	Scere	10
ATAATATAAT	Scere	10
CCACCAGCA	Ecoli	9
CGCTGGTGG	Ecoli	9
GCTGGTGGC	Ecoli	9
CCGGATAAG	Ecoli	9
CGCCGCTGG	Ecoli	9
GCTGGTGGT	Ecoli	9
TGCTGGTGG	Ecoli	9
CCACCAGCG	Ecoli	9
GCCACCAGC	Ecoli	9
CTTATCCGG	Ecoli	9
CCAGCGGCG	Ecoli	9
ACCACCAGC	Ecoli	9
GCTGGTGGA	Ecoli	9
TCCACCAGC	Ecoli	9
GGCCGGATA	Ecoli	9
AGCGCCTGC	Ecoli	9
CACCACCAG	Ecoli	9
CGCTGGCGC	Ecoli	9
TATCCGGCC	Ecoli	9
GCAGGCGCT	Ecoli	9
CTGGTGGTG	Ecoli	9
GCGCCAGCG	Ecoli	9
CGGTTTATC	Ecoli	9
GATAAACCG	Ecoli	9
GCCGCTGGC	Ecoli	9
GGCTTTTTT	Ecoli	9
CCGCTGGCG	Ecoli	9
CCGCCGCCA	Ecoli	9
TTGATGATG	Ecoli	9
GCCAGCGGC	Ecoli	9
AAAAAAGCC	Ecoli	9
CGCCAGCGG	Ecoli	9
TGGCGGCGG	Ecoli	9
CATCATCAA	Ecoli	9
CCCGCTGGC	Ecoli	9
CTGGCGCGG	Ecoli	9
TGGCGCGGG	Ecoli	9
GCCAGCGGG	Ecoli	9
CCGCGCCAG	Ecoli	9
CCCGCGCCA	Ecoli	9
CTGGCGGTG	Ecoli	9
CACCGCCAG	Ecoli	9
ATGGCGGCG	Ecoli	9
CACCAGCGC	Ecoli	9
GCGCTGGTG	Ecoli	9
TCGCCACCA	Ecoli	9
CAGCGCCGC	Ecoli	9
GTGCTGGTG	Ecoli	9
TGGCGCTGG	Ecoli	9
CTTCCGCCA	Ecoli	9
CGCCACCAG	Ecoli	9
CCTGCGCCA	Ecoli	9
CGCCGCCAT	Ecoli	9
TGGTGGCGA	Ecoli	9
GCGGCGCTG	Ecoli	9
CACCAGCAC	Ecoli	9
CCAGCGCCA	Ecoli	9
TGGCGGAAG	Ecoli	9
CTGGTGGCG	Ecoli	9
TGGCGCAGG	Ecoli	9
ATATATATA	Scere	9
TTTTTTTTT	Scere	9
TATATATAT	Scere	9
AAAAAAAAA	Scere	9
ATTATTATT	Scere	9
TATTATTAT	Scere	9
AATAATAAT	Scere	9
ATAATAATA	Scere	9
TTCTTCTTC	Scere	9
TCTTCTTCT	Scere	9
CTTCTTCTT	Scere	9
GAAGAAGAA	Scere	9
AGAAGAAGA	Scere	9
AAGAAGAAG	Scere	9
GAGCAGGG	Ecoli	8
AGGTGATG	Ecoli	8
GCCCTGCT	Ecoli	8
GCAGGGCG	Ecoli	8
GGCAGGGC	Ecoli	8
GGCGCTGG	Ecoli	8
CCCTGCTC	Ecoli	8
CGCCCTGC	Ecoli	8
AGCAGGGC	Ecoli	8
CATCACCT	Ecoli	8
GCCCTGCC	Ecoli	8
CCAGCGCC	Ecoli	8
AATCAGCG	Ecoli	8
ATCAGCGT	Ecoli	8
CCACCAGC	Ecoli	8
CGTGGGCG	Ecoli	8
CGCTGATT	Ecoli	8
ACGCTGAT	Ecoli	8
GCTGGTGG	Ecoli	8
CGCCCACG	Ecoli	8
AGTGATGG	Ecoli	8
GCAGGGCA	Ecoli	8
GCCTTATC	Ecoli	8
CCATCACT	Ecoli	8
TGCCCTGC	Ecoli	8
GATAAGGC	Ecoli	8
GCCTGCTC	Ecoli	8
CCCTGCCC	Ecoli	8
CGCCTGCT	Ecoli	8
TTATCCCC	Ecoli	8
ATCCCCGC	Ecoli	8
CAGGGCAG	Ecoli	8
CCCCGCTG	Ecoli	8
GAGCAGGC	Ecoli	8
GGGCAGGG	Ecoli	8
AGCAGGCG	Ecoli	8
GGGGATAA	Ecoli	8
GCGGGGAT	Ecoli	8
CTGCCCTG	Ecoli	8
CAGCGGGG	Ecoli	8
CTTCCGGC	Ecoli	8
GGCGGATG	Ecoli	8
GCTGGCGC	Ecoli	8
TGACGGTG	Ecoli	8
GGGCGGAA	Ecoli	8
ACGGTGGT	Ecoli	8
CCTGCTCG	Ecoli	8
CGGGAAAA	Ecoli	8
GGTGGATG	Ecoli	8
TGGAGCGT	Ecoli	8
CTGCTCGC	Ecoli	8
CTGGCTCT	Ecoli	8
CAGGGCGG	Ecoli	8
GTGAACTG	Ecoli	8
TGCGCTGG	Ecoli	8
GTGGCGGG	Ecoli	8
TGAGCAGG	Ecoli	8
GCTGACGG	Ecoli	8
GGAAGATT	Ecoli	8
CTGGAGCG	Ecoli	8
GGTGGTGG	Ecoli	8
GCAGGGGC	Ecoli	8
CGCCCTTC	Ecoli	8
GGCAGGGG	Ecoli	8
TGCTGGGG	Ecoli	8
GCAGGGGA	Ecoli	8
TGGATGCA	Ecoli	8
TCCGGATG	Ecoli	8
CTGCGCCA	Ecoli	8
AAAAAACC	Ecoli	8
GCCCCAGC	Ecoli	8
GGCGCTGT	Ecoli	8
GCCGGAAG	Ecoli	8
CATCCGCC	Ecoli	8
GCGCCAGC	Ecoli	8
CACCGTCA	Ecoli	8
TTCCGCCC	Ecoli	8
ACCACCGT	Ecoli	8
CGAGCAGG	Ecoli	8
TTTTCCCG	Ecoli	8
CATCCACC	Ecoli	8
ACGCTCCA	Ecoli	8
GCGAGCAG	Ecoli	8
AGAGCCAG	Ecoli	8
CCGCCCTG	Ecoli	8
CAGTTCAC	Ecoli	8
CCAGCGCA	Ecoli	8
CCCGCCAC	Ecoli	8
CCTGCTCA	Ecoli	8
CCGTCAGC	Ecoli	8
AATCTTCC	Ecoli	8
CGCTCCAG	Ecoli	8
CCACCACC	Ecoli	8
GCCCCTGC	Ecoli	8
GAAGGGCG	Ecoli	8
CCCCTGCC	Ecoli	8
CCCCAGCA	Ecoli	8
TCCCCTGC	Ecoli	8
TGCATCCA	Ecoli	8
CATCCGGA	Ecoli	8
TGGCGCAG	Ecoli	8
GGTTTTTT	Ecoli	8
GCTGGGGC	Ecoli	8
ACAGCGCC	Ecoli	8
CCGCCGCC	Ecoli	8
TTTATCCC	Ecoli	8
TGACTCTG	Ecoli	8
GGTTTATC	Ecoli	8
GCGGTTTA	Ecoli	8
TCCCCGCT	Ecoli	8
CGCCGCCA	Ecoli	8
CACCAGCG	Ecoli	8
GGCGGCGG	Ecoli	8
GGGATAAA	Ecoli	8
CAGAGTCA	Ecoli	8
GATAAACC	Ecoli	8
TAAACCGC	Ecoli	8
AGCGGGGA	Ecoli	8
TGGCGGCG	Ecoli	8
CGCTGGTG	Ecoli	8
ACCACCAG	Ecoli	8
GCGGCAGG	Ecoli	8
CGGCAGGG	Ecoli	8
CTGGTGGT	Ecoli	8
CCTGCCGC	Ecoli	8
CCCTGCCG	Ecoli	8
TGCCTTTC	Ecoli	8
TGCTGGCG	Ecoli	8
TGGTGGCG	Ecoli	8
GAAAGGCA	Ecoli	8
CGCCAGCA	Ecoli	8
CGCCACCA	Ecoli	8
GGCGGTGA	Ecoli	8
CAGCGCCT	Ecoli	8
ACGCGCCA	Ecoli	8
GCCACCAC	Ecoli	8
CTCTTTCA	Ecoli	8
TACCCTGC	Ecoli	8
TCCAGCGC	Ecoli	8
ACCCTGCT	Ecoli	8
AGGTGCTG	Ecoli	8
TCCGGCCT	Ecoli	8
GGCCTGCC	Ecoli	8
CTGCACCA	Ecoli	8
ACCTGCTC	Ecoli	8
ATAAACCG	Ecoli	8
CGGCGGTG	Ecoli	8
CGCTCGCC	Ecoli	8
GCCCTGCG	Ecoli	8
CCCTGCCA	Ecoli	8
AACCACCG	Ecoli	8
CGGTGGCG	Ecoli	8
CCACCACA	Ecoli	8
CTGGTGGG	Ecoli	8
TGTGCTGG	Ecoli	8
AGAGCAGG	Ecoli	8
CCGCCACC	Ecoli	8
GCGTGAGC	Ecoli	8
CCCTGCTG	Ecoli	8
CAGCAGGG	Ecoli	8
TCACCGCC	Ecoli	8
AGGCGCTG	Ecoli	8
TGGCGCGT	Ecoli	8
GTGGTGGC	Ecoli	8
TGAAAGAG	Ecoli	8
GCAGGGTA	Ecoli	8
GCGCTGGA	Ecoli	8
AGCAGGGT	Ecoli	8
CAGCACCT	Ecoli	8
AGGCCGGA	Ecoli	8
GGCAGGCC	Ecoli	8
TGGTGCAG	Ecoli	8
GAGCAGGT	Ecoli	8
CGGTTTAT	Ecoli	8
CACCGCCG	Ecoli	8
GGCGAGCG	Ecoli	8
CGCAGGGC	Ecoli	8
TGGCAGGG	Ecoli	8
CGGTGGTT	Ecoli	8
CGCCACCG	Ecoli	8
TGTGGTGG	Ecoli	8
CCCACCAG	Ecoli	8
CCAGCACA	Ecoli	8
CCTGCTCT	Ecoli	8
GGTGGCGG	Ecoli	8
GCTCACGC	Ecoli	8
TATTATTA	Scere	8
ATTATTAT	Scere	8
TTATTATT	Scere	8
TAATAATA	Scere	8
ATAATAAT	Scere	8
AATAATAA	Scere	8
ATATATAT	Scere	8
TATATATA	Scere	8
TTCTTTTC	Scere	8
GAAAAGAA	Scere	8
TTTTTTTT	Scere	8
AAAAAAAA	Scere	8
GATGAAGA	Scere	8
TCTTCATC	Scere	8
CAACAACA	Scere	8
TGTTGTTG	Scere	8
ATAAATAA	Scere	8
TTATTTAT	Scere	8
GTGGGCG	Ecoli	7
GGCGGGG	Ecoli	7
CCCTCTT	Ecoli	7
CCCTGCC	Ecoli	7
CCGCCCT	Ecoli	7
GCCACCG	Ecoli	7
GGTGGGG	Ecoli	7
GAAGGGG	Ecoli	7
GGGCGCT	Ecoli	7
CTTTCAC	Ecoli	7
TGGGGGC	Ecoli	7
GCGCCCT	Ecoli	7
AAGAGGG	Ecoli	7
CCCTTTC	Ecoli	7
CTGCCCT	Ecoli	7
CGCCCCA	Ecoli	7
TAGGCCG	Ecoli	7
GAAGGGC	Ecoli	7
CGCCCTT	Ecoli	7
AGGGCAG	Ecoli	7
CCTGCCC	Ecoli	7
GTGGGGC	Ecoli	7
GCAGGGG	Ecoli	7
GGGCAGG	Ecoli	7
CGCACCA	Ecoli	7
AGTGGGG	Ecoli	7
AGGGGAG	Ecoli	7
AAGGGGA	Ecoli	7
GGAAGGG	Ecoli	7
GAGGGCG	Ecoli	7
AAAGGGG	Ecoli	7
AAGGGCG	Ecoli	7
GCTCTTT	Ecoli	7
GTGGCGG	Ecoli	7
GGGCGAG	Ecoli	7
GAAAGGG	Ecoli	7
GCCCTTC	Ecoli	7
TGGAAGG	Ecoli	7
CCTCTTC	Ecoli	7
CTCCAGC	Ecoli	7
GGCAGGG	Ecoli	7
AGGGCGG	Ecoli	7
GGGGCAG	Ecoli	7
CGCCCTC	Ecoli	7
CGCCCAC	Ecoli	7
CCCCGCC	Ecoli	7
CGGTGGC	Ecoli	7
CCCCACC	Ecoli	7
CCCCTTC	Ecoli	7
AGCGCCC	Ecoli	7
GTGAAAG	Ecoli	7
GCCCCCA	Ecoli	7
AGGGCGC	Ecoli	7
TGGGGCG	Ecoli	7
CGGCCTA	Ecoli	7
GCCCCAC	Ecoli	7
CCCCTGC	Ecoli	7
TGGTGCG	Ecoli	7
CCCCACT	Ecoli	7
CTCCCCT	Ecoli	7
TCCCCTT	Ecoli	7
CCCTTCC	Ecoli	7
CCCCTTT	Ecoli	7
AAAGAGC	Ecoli	7
CCGCCAC	Ecoli	7
CTCGCCC	Ecoli	7
CCTTCCA	Ecoli	7
GAAGAGG	Ecoli	7
GCTGGAG	Ecoli	7
CTGCCCC	Ecoli	7
GCAGGGC	Ecoli	7
CCTGCTC	Ecoli	7
TGGTGGC	Ecoli	7
GAGCAGG	Ecoli	7
GCAGGGT	Ecoli	7
GCCCTGC	Ecoli	7
GCCACCA	Ecoli	7
ACCCTGC	Ecoli	7
GGCGAGG	Ecoli	7
TCGCCCT	Ecoli	7
CACGCTC	Ecoli	7
CCCGCCC	Ecoli	7
ACCGCCC	Ecoli	7
ACTTCCC	Ecoli	7
CGCCCAG	Ecoli	7
CCGCCCC	Ecoli	7
ACGCGCC	Ecoli	7
CCTCGCC	Ecoli	7
AGGGCGA	Ecoli	7
GAGCGTG	Ecoli	7
GGGCGGG	Ecoli	7
GGGCGGT	Ecoli	7
GGGAAGT	Ecoli	7
CTGGGCG	Ecoli	7
GGGGCGG	Ecoli	7
GGCGCGT	Ecoli	7
GGGCGGA	Ecoli	7
CTTCCCT	Ecoli	7
GCGGAAG	Ecoli	7
CCCCAGC	Ecoli	7
GGCGGTG	Ecoli	7
AGGGGAT	Ecoli	7
GCCCCAG	Ecoli	7
AGAGGGC	Ecoli	7
AGAAGGG	Ecoli	7
GGGAACA	Ecoli	7
CGCCACC	Ecoli	7
CCGGGTT	Ecoli	7
GCTGGGG	Ecoli	7
GGAACAC	Ecoli	7
GGGGGCA	Ecoli	7
GGGGAGG	Ecoli	7
TCCGCCC	Ecoli	7
AGGGAAG	Ecoli	7
CTTCCGC	Ecoli	7
CACCGCC	Ecoli	7
ATCCCCT	Ecoli	7
CTGGGGC	Ecoli	7
GCCCTCT	Ecoli	7
CCCTTCT	Ecoli	7
TGTTCCC	Ecoli	7
GGTGGCG	Ecoli	7
AACCCGG	Ecoli	7
GTGTTCC	Ecoli	7
TGCCCCC	Ecoli	7
CCTCCCC	Ecoli	7
GGAGGCG	Ecoli	7
GTGTCAG	Ecoli	7
CCCACTT	Ecoli	7
GGGACGG	Ecoli	7
GGGATGG	Ecoli	7
TGGCGGA	Ecoli	7
CGCACCG	Ecoli	7
GCAGGTG	Ecoli	7
CGCGCCT	Ecoli	7
GGGGATG	Ecoli	7
GACAGGG	Ecoli	7
ACGCCCC	Ecoli	7
CCTGTGG	Ecoli	7
GGAAAGG	Ecoli	7
AAGGGGG	Ecoli	7
CCGGGGC	Ecoli	7
GTGACGG	Ecoli	7
GGGGCTG	Ecoli	7
GGAGGTG	Ecoli	7
CACCAAT	Ecoli	7
AGAGCAG	Ecoli	7
CGGAGGC	Ecoli	7
GCGGGGC	Ecoli	7
GGGGGCG	Ecoli	7
CAGCCCC	Ecoli	7
CACTTCC	Ecoli	7
AGCGGGG	Ecoli	7
TGGTGGT	Ecoli	7
CTGGGGG	Ecoli	7
CTGCTCC	Ecoli	7
GGTGTGG	Ecoli	7
AGGAGGC	Ecoli	7
GGGCGGC	Ecoli	7
GTGGGGA	Ecoli	7
CACGCCC	Ecoli	7
CTCTTCC	Ecoli	7
TGACGGC	Ecoli	7
GTGATGG	Ecoli	7
TGAACCG	Ecoli	7
AGGGGGC	Ecoli	7
GCGGGAG	Ecoli	7
GGGGGGA	Ecoli	7
GTCAGTG	Ecoli	7
TTCCCCC	Ecoli	7
GAGCCGG	Ecoli	7
GGATGTG	Ecoli	7
CGCCCCT	Ecoli	7
TGGGCGA	Ecoli	7
GGGGGAG	Ecoli	7
GGAGCAG	Ecoli	7
TGGGGGA	Ecoli	7
GCCGGGG	Ecoli	7
AGGGGCG	Ecoli	7
GGGGGAT	Ecoli	7
GCCGCCC	Ecoli	7
ACGCACC	Ecoli	7
GGGGAGA	Ecoli	7
CCTCACC	Ecoli	7
GCCCCGC	Ecoli	7
AAGGGGC	Ecoli	7
CCAACGC	Ecoli	7
GGGCTGA	Ecoli	7
GGCGGAG	Ecoli	7
TGTGGGG	Ecoli	7
CAGCTCT	Ecoli	7
GTGGGGG	Ecoli	7
CGGGGAG	Ecoli	7
CCTTCAC	Ecoli	7
CGGTGGA	Ecoli	7
ACGCCCT	Ecoli	7
TGCAGGG	Ecoli	7
CGCTTCG	Ecoli	7
CGGGGCC	Ecoli	7
AGTGATG	Ecoli	7
GGGGGAA	Ecoli	7
GGGTGGT	Ecoli	7
CGGGTGG	Ecoli	7
AGCTCTT	Ecoli	7
CTGGATG	Ecoli	7
GGGAGAG	Ecoli	7
GGGCAGA	Ecoli	7
CTGGTGT	Ecoli	7
CAGGGGG	Ecoli	7
TGACGGA	Ecoli	7
CGATCTC	Ecoli	7
TAGCCTT	Ecoli	7
CTTTCGC	Ecoli	7
GCCGGGA	Ecoli	7
GAGGGGA	Ecoli	7
TCCCCCC	Ecoli	7
GGTGGTG	Ecoli	7
TCCACCA	Ecoli	7
ATCGCCC	Ecoli	7
CTTCACC	Ecoli	7
CCCCTCC	Ecoli	7
CGGAGGA	Ecoli	7
GGGGCCG	Ecoli	7
GGATATG	Ecoli	7
CCGGAGG	Ecoli	7
TCGCCCC	Ecoli	7
TGATGTG	Ecoli	7
ACGGTGG	Ecoli	7
TCTTCAC	Ecoli	7
CACGCGC	Ecoli	7
GAGGCGG	Ecoli	7
TCCGGAG	Ecoli	7
GGAAGTG	Ecoli	7
AGGGGGA	Ecoli	7
GTGGCAG	Ecoli	7
CCCCCAC	Ecoli	7
TGGCAGG	Ecoli	7
TGGATGT	Ecoli	7
GGGGATA	Ecoli	7
CGCCCCC	Ecoli	7
GGGGACG	Ecoli	7
CTGCAGA	Ecoli	7
GGGGCGA	Ecoli	7
AGGGGCA	Ecoli	7
GGGGGGC	Ecoli	7
CGCCTCC	Ecoli	7
CTGACAC	Ecoli	7
AAGTGGG	Ecoli	7
CCGTCCC	Ecoli	7
CCATCCC	Ecoli	7
TCCGCCA	Ecoli	7
CGGTGCG	Ecoli	7
CACCTGC	Ecoli	7
AGGCGCG	Ecoli	7
CATCCCC	Ecoli	7
CCCTGTC	Ecoli	7
GGGGCGT	Ecoli	7
CCACAGG	Ecoli	7
CCTTTCC	Ecoli	7
CCCCCTT	Ecoli	7
GCCCCGG	Ecoli	7
CCGTCAC	Ecoli	7
CACCTCC	Ecoli	7
ATTGGTG	Ecoli	7
CTGCTCT	Ecoli	7
GCCTCCG	Ecoli	7
CCCCGCT	Ecoli	7
ACCACCA	Ecoli	7
CCCCCAG	Ecoli	7
CCACACC	Ecoli	7
GCCTCCT	Ecoli	7
TCCCCAC	Ecoli	7
GGGCGTG	Ecoli	7
GGAAGAG	Ecoli	7
GCCGTCA	Ecoli	7
CCATCAC	Ecoli	7
CGGTTCA	Ecoli	7
GCCCCCT	Ecoli	7
CTCCCGC	Ecoli	7
CACTGAC	Ecoli	7
CCGGCTC	Ecoli	7
CACATCC	Ecoli	7
TCGCCCA	Ecoli	7
CTCCCCC	Ecoli	7
TCCCCCA	Ecoli	7
CCCCGGC	Ecoli	7
ATCCCCC	Ecoli	7
GGTGCGT	Ecoli	7
TCTCCCC	Ecoli	7
GGTGAGG	Ecoli	7
GCCCCTT	Ecoli	7
GCGTTGG	Ecoli	7
TCAGCCC	Ecoli	7
CTCCGCC	Ecoli	7
CCCCACA	Ecoli	7
AGAGCTG	Ecoli	7
CTCCCCG	Ecoli	7
GTGAAGG	Ecoli	7
TCCACCG	Ecoli	7
AGGGCGT	Ecoli	7
CCCTGCA	Ecoli	7
CGAAGCG	Ecoli	7
GGCCCCG	Ecoli	7
CATCACT	Ecoli	7
ACCACCC	Ecoli	7
CCACCCG	Ecoli	7
AAGAGCT	Ecoli	7
CATCCAG	Ecoli	7
CTCTCCC	Ecoli	7
TCTGCCC	Ecoli	7
ACACCAG	Ecoli	7
CCCCCTG	Ecoli	7
TCCGTCA	Ecoli	7
GAGATCG	Ecoli	7
AAGGCTA	Ecoli	7
GCGAAAG	Ecoli	7
TCCCGGC	Ecoli	7
TCCCCTC	Ecoli	7
CACCACC	Ecoli	7
TGGTGGA	Ecoli	7
GGGCGAT	Ecoli	7
GGTGAAG	Ecoli	7
GGAGGGG	Ecoli	7
TCCTCCG	Ecoli	7
CGGCCCC	Ecoli	7
CATATCC	Ecoli	7
CCTCCGG	Ecoli	7
CACATCA	Ecoli	7
CCACCGT	Ecoli	7
GTGAAGA	Ecoli	7
GCGCGTG	Ecoli	7
CCGCCTC	Ecoli	7
CTCCGGA	Ecoli	7
TCCCCCT	Ecoli	7
CTGCCAC	Ecoli	7
CCTGCCA	Ecoli	7
ACATCCA	Ecoli	7
TATCCCC	Ecoli	7
CGTCCCC	Ecoli	7
TCTGCAG	Ecoli	7
TGCCCCT	Ecoli	7
GCCCCCC	Ecoli	7
GAGGTGA	Ecoli	7
TTTCACG	Ecoli	7
GCTCCAG	Ecoli	7
GCCCTTT	Ecoli	7
GTGGTGG	Ecoli	7
ATTGATG	Ecoli	7
CCACCAC	Ecoli	7
ACTCTGA	Ecoli	7
CAGGGGA	Ecoli	7
TCACCTC	Ecoli	7
CGTGAAA	Ecoli	7
CTGGAGC	Ecoli	7
AAAGGGC	Ecoli	7
CATCAAT	Ecoli	7
TCAGAGT	Ecoli	7
TCCCCTG	Ecoli	7
GTATGAC	Ecoli	7
CAGGGGC	Ecoli	7
GACGGGG	Ecoli	7
GACGGCG	Ecoli	7
CGTGGGC	Ecoli	7
GGCGCTG	Ecoli	7
GTCATAC	Ecoli	7
GCCCCTG	Ecoli	7
CCCCGTC	Ecoli	7
CGCCGTC	Ecoli	7
GCCCACG	Ecoli	7
CAGCGCC	Ecoli	7
TGGGCGG	Ecoli	7
GCGCCAC	Ecoli	7
GCCCGCC	Ecoli	7
CCGCCCA	Ecoli	7
GTGGCGC	Ecoli	7
GGCGGGC	Ecoli	7
GTGGGCT	Ecoli	7
TTTTCAC	Ecoli	7
CACCAGC	Ecoli	7
AGCCCAC	Ecoli	7
GTGAAAA	Ecoli	7
GCTGGTG	Ecoli	7
GCCACGC	Ecoli	7
CAGACGC	Ecoli	7
ATGATTG	Ecoli	7
ACCCACT	Ecoli	7
TGAAAGG	Ecoli	7
GTTCGCC	Ecoli	7
TGCTCCC	Ecoli	7
TCACCCC	Ecoli	7
CTTCATC	Ecoli	7
CCCCTCT	Ecoli	7
ACTTCTT	Ecoli	7
CATCACC	Ecoli	7
GGGCGCG	Ecoli	7
CGCGCGC	Ecoli	7
CGCTTTC	Ecoli	7
TGCCACC	Ecoli	7
CGCCACA	Ecoli	7
GCTCCAC	Ecoli	7
CCCTACC	Ecoli	7
CTCGCCT	Ecoli	7
TGCCCCA	Ecoli	7
CCCCATC	Ecoli	7
TTCCACA	Ecoli	7
GGGCGTT	Ecoli	7
CCGCCGT	Ecoli	7
CACCCAC	Ecoli	7
GGGGAGT	Ecoli	7
TCACTTC	Ecoli	7
GGCAGAG	Ecoli	7
GCTCCCC	Ecoli	7
CCACCGC	Ecoli	7
GCGGTGG	Ecoli	7
CCACATC	Ecoli	7
GGCCTAC	Ecoli	7
GTTGGGC	Ecoli	7
CACTTCA	Ecoli	7
GCCACAG	Ecoli	7
TGGGCGT	Ecoli	7
CACTCCC	Ecoli	7
CGCCCGC	Ecoli	7
GCGGGGA	Ecoli	7
TGAGGCG	Ecoli	7
CCGCTTC	Ecoli	7
ACGCCAC	Ecoli	7
CTCCACC	Ecoli	7
CGCCCCG	Ecoli	7
TTCGCCC	Ecoli	7
TGCCCTT	Ecoli	7
CGTGAAG	Ecoli	7
GATGAGC	Ecoli	7
GTGAGGC	Ecoli	7
CTTCGCC	Ecoli	7
CGTCCAC	Ecoli	7
GCGTGGC	Ecoli	7
GCGTCTG	Ecoli	7
CAATCAT	Ecoli	7
AGTGGGT	Ecoli	7
CCTTTCA	Ecoli	7
GGCGAAC	Ecoli	7
GGGAGCA	Ecoli	7
GGGGTGA	Ecoli	7
GATGAAG	Ecoli	7
AGAGGGG	Ecoli	7
AAGAAGT	Ecoli	7
GGTGATG	Ecoli	7
CGCGCCC	Ecoli	7
GCGCGCG	Ecoli	7
GAAAGCG	Ecoli	7
GGTGGCA	Ecoli	7
TGTGGCG	Ecoli	7
GTGGAGC	Ecoli	7
GGTAGGG	Ecoli	7
AGGCGAG	Ecoli	7
TGGGGCA	Ecoli	7
GATGGGG	Ecoli	7
TGTGGAA	Ecoli	7
AACGCCC	Ecoli	7
ACGGCGG	Ecoli	7
GTGGGTG	Ecoli	7
ACTCCCC	Ecoli	7
GAAGTGA	Ecoli	7
CTCTGCC	Ecoli	7
GGGGAGC	Ecoli	7
GATGTGG	Ecoli	7
GTAGGCC	Ecoli	7
GCCCAAC	Ecoli	7
TGAAGTG	Ecoli	7
CTGTGGC	Ecoli	7
ACGCCCA	Ecoli	7
GGGAGTG	Ecoli	7
GCGGGCG	Ecoli	7
TCCCCGC	Ecoli	7
CGCCTCA	Ecoli	7
GAAGCGG	Ecoli	7
GTGGCGT	Ecoli	7
GGTGGAG	Ecoli	7
CGGGGCG	Ecoli	7
GGGCGAA	Ecoli	7
AAGGGCA	Ecoli	7
CTTCACG	Ecoli	7
GCTCATC	Ecoli	7
GCCTCAC	Ecoli	7
GGCGAAG	Ecoli	7
GTGGACG	Ecoli	7
AGAAGAA	Scere	7
TTCTTCT	Scere	7
TATTATC	Scere	7
GATAATA	Scere	7
TAGTTGG	Scere	7
GAAGTAG	Scere	7
ATAATAA	Scere	7
AAGGAGA	Scere	7
CCAACTA	Scere	7
CTACTTC	Scere	7
TTATTAT	Scere	7
TCTCCTT	Scere	7
AATAATA	Scere	7
CAGAAGA	Scere	7
TATTATT	Scere	7
TCTTCTG	Scere	7
GTTGTTG	Scere	7
TTGTTGT	Scere	7
CAACAAC	Scere	7
ACAACAA	Scere	7
ACTACCA	Scere	7
AGAGAGA	Scere	7
TGGTAGT	Scere	7
TCTCTCT	Scere	7
AATATAA	Scere	7
TTAATTA	Scere	7
AATAAAT	Scere	7
TTATATT	Scere	7
TAATTAA	Scere	7
ATTTATT	Scere	7
GGGGGA	Ecoli	6
GGGGGC	Ecoli	6
GTGTCT	Ecoli	6
GAGGGG	Ecoli	6
GCCCCC	Ecoli	6
TCCCCC	Ecoli	6
AGGGGC	Ecoli	6
CGCCCC	Ecoli	6
CCCCTT	Ecoli	6
CTCCCC	Ecoli	6
TCCCCT	Ecoli	6
AGCCCC	Ecoli	6
CCCCAC	Ecoli	6
CCCCTC	Ecoli	6
GCCCCT	Ecoli	6
GGGGCG	Ecoli	6
CCCCGC	Ecoli	6
GGGGCC	Ecoli	6
TTGACA	Ecoli	6
CGGGGC	Ecoli	6
GGGGCA	Ecoli	6
AGGGGG	Ecoli	6
AGACAC	Ecoli	6
AAGGGG	Ecoli	6
GGGGAG	Ecoli	6
AGGGGA	Ecoli	6
GGGGCT	Ecoli	6
GTGGGG	Ecoli	6
GCGGGG	Ecoli	6
GGCCCC	Ecoli	6
TGTCAA	Ecoli	6
GCCCCG	Ecoli	6
TGCCCC	Ecoli	6
CCCCCT	Ecoli	6
GAGGGC	Ecoli	6
GAGAGG	Ecoli	6
TGGGGG	Ecoli	6
GGGCGG	Ecoli	6
GTGGGC	Ecoli	6
CCCTAC	Ecoli	6
GTATGA	Ecoli	6
GCCCTC	Ecoli	6
CCTCTC	Ecoli	6
CCCCCA	Ecoli	6
CCGCCC	Ecoli	6
GCCCAC	Ecoli	6
GTAGGG	Ecoli	6
TCATAC	Ecoli	6
GGGGAA	Ecoli	6
GGAGGC	Ecoli	6
TCACAC	Ecoli	6
AGAGGG	Ecoli	6
AGTGGG	Ecoli	6
TTCCCC	Ecoli	6
GCCTCC	Ecoli	6
GTGTGA	Ecoli	6
CCCTCT	Ecoli	6
CCCACT	Ecoli	6
GGGTGG	Ecoli	6
GGGGTG	Ecoli	6
ATTAGT	Ecoli	6
GGGAGC	Ecoli	6
TGGGGC	Ecoli	6
CCACCC	Ecoli	6
CACCCC	Ecoli	6
ACTAAT	Ecoli	6
GCTCCC	Ecoli	6
GCCCCA	Ecoli	6
AAAAAA	Ecoli	6
TTTTTT	Ecoli	6
CGGGAG	Ecoli	6
TGTGTC	Ecoli	6
AGGAGG	Ecoli	6
ACGGGG	Ecoli	6
GTGTCC	Ecoli	6
TGTGGA	Ecoli	6
GTGGAG	Ecoli	6
CTGAGG	Ecoli	6
CCTCCG	Ecoli	6
CCCCCG	Ecoli	6
ATGGGG	Ecoli	6
CACAAG	Ecoli	6
GGGGTA	Ecoli	6
CGTCCC	Ecoli	6
TCCCAC	Ecoli	6
CTACGC	Ecoli	6
GTATGG	Ecoli	6
CCCTTC	Ecoli	6
GAGGAG	Ecoli	6
TGGAGG	Ecoli	6
CCTAAC	Ecoli	6
ACTCCC	Ecoli	6
CGGGGG	Ecoli	6
GGAGGG	Ecoli	6
GCCGGC	Ecoli	6
TAAGGG	Ecoli	6
GGACAG	Ecoli	6
CCCGGG	Ecoli	6
CTCCCG	Ecoli	6
GACACA	Ecoli	6
CCTCCT	Ecoli	6
CCCCGT	Ecoli	6
GGACAC	Ecoli	6
TCCACA	Ecoli	6
CTCCAC	Ecoli	6
CCTCAG	Ecoli	6
CGGAGG	Ecoli	6
CCCCAT	Ecoli	6
CTTGTG	Ecoli	6
TACCCC	Ecoli	6
GGGACG	Ecoli	6
GTGGGA	Ecoli	6
GCGTAG	Ecoli	6
CCATAC	Ecoli	6
GAAGGG	Ecoli	6
CTCCTC	Ecoli	6
CCTCCA	Ecoli	6
GTTAGG	Ecoli	6
GGGAGT	Ecoli	6
CCCTCC	Ecoli	6
CCCTTA	Ecoli	6
CTGTCC	Ecoli	6
AAAAAT	Ecoli	6
ATTTTT	Ecoli	6
GTATAT	Ecoli	6
ACAGGG	Ecoli	6
TGAGTG	Ecoli	6
GTAGGC	Ecoli	6
TAGGCC	Ecoli	6
CCCAAC	Ecoli	6
ATATAC	Ecoli	6
CCCTGT	Ecoli	6
CACTCA	Ecoli	6
GCCTAC	Ecoli	6
GGCCTA	Ecoli	6
GTTGGG	Ecoli	6
GAAAAA	Ecoli	6
TTTTTC	Ecoli	6
GCTGGC	Ecoli	6
GCCAGC	Ecoli	6
GGACGG	Ecoli	6
TGGGCT	Ecoli	6
CCCTTT	Ecoli	6
CCGTCC	Ecoli	6
AGCCCA	Ecoli	6
AAAGGG	Ecoli	6
ATGTGT	Ecoli	6
ACACAT	Ecoli	6
CTACCC	Ecoli	6
TCCTTG	Ecoli	6
TAGGGC	Ecoli	6
CCTCAC	Ecoli	6
GCTCAC	Ecoli	6
AGGGCT	Ecoli	6
TAGGGG	Ecoli	6
CCCCAA	Ecoli	6
CGCCTC	Ecoli	6
CCACTC	Ecoli	6
TCTATG	Ecoli	6
ACCTCC	Ecoli	6
CCAACC	Ecoli	6
CCCCCC	Ecoli	6
GGGGAT	Ecoli	6
TCGTGA	Ecoli	6
GGGAGG	Ecoli	6
AGCCCT	Ecoli	6
CCTCCC	Ecoli	6
CCCCTA	Ecoli	6
ACCCCA	Ecoli	6
GGGTAG	Ecoli	6
CAAGGA	Ecoli	6
GCCCTA	Ecoli	6
GTGAGG	Ecoli	6
GTGAGC	Ecoli	6
TTGGGG	Ecoli	6
GAGGCG	Ecoli	6
GAGTGG	Ecoli	6
CATAGA	Ecoli	6
GGAGGT	Ecoli	6
GGTTGG	Ecoli	6
GGGGGG	Ecoli	6
ATCCCC	Ecoli	6
TCACGA	Ecoli	6
TGGGGT	Ecoli	6
GAAGAA	Scere	6
AACAAC	Scere	6
ACTTCT	Scere	6
TGTTGT	Scere	6
ACAACA	Scere	6
TTCTTC	Scere	6
GTTGTT	Scere	6
AGAAGT	Scere	6
ACACAC	Scere	6
CACACA	Scere	6
CACACC	Scere	6
CCACAC	Scere	6
GTGTGT	Scere	6
TGTGTG	Scere	6
GGTGTG	Scere	6
GTGTGG	Scere	6
TGGGTG	Scere	6
ACCAAC	Scere	6
GGGTGT	Scere	6
TGTGGT	Scere	6
GTGGGT	Scere	6
CACCCA	Scere	6
GTTGGT	Scere	6
ACACCC	Scere	6
ACCACA	Scere	6
ACCCAC	Scere	6
AAGAGC	Scere	6
GAGCTT	Scere	6
GCTTTC	Scere	6
CAGTAG	Scere	6
GTAGAG	Scere	6
GGAGCA	Scere	6
TGGAGC	Scere	6
TTCAGT	Scere	6
ATGGAG	Scere	6
AGTGGT	Scere	6
TAGAGC	Scere	6
GCAGAA	Scere	6
CTGGAG	Scere	6
ACTGGA	Scere	6
GAGCAG	Scere	6
GAAGAG	Scere	6
AGAGCT	Scere	6
TTTCAG	Scere	6
AGCAGA	Scere	6
GCTCTT	Scere	6
AAGCTC	Scere	6
GAAAGC	Scere	6
CTACTG	Scere	6
CTCTAC	Scere	6
TGCTCC	Scere	6
GCTCCA	Scere	6
ACTGAA	Scere	6
CTCCAT	Scere	6
ACCACT	Scere	6
GCTCTA	Scere	6
TTCTGC	Scere	6
CTCCAG	Scere	6
TCCAGT	Scere	6
CTGCTC	Scere	6
CTCTTC	Scere	6
AGCTCT	Scere	6
CTGAAA	Scere	6
TCTGCT	Scere	6
TGGTAG	Scere	6
CTACCA	Scere	6
TGTGGG	Scere	6
CCCACA	Scere	6
TGGAGT	Scere	6
ACTCCA	Scere	6
CCCCC	Ecoli	5
GGGGG	Ecoli	5
TGAAA	Ecoli	5
TAAAA	Ecoli	5
CCCTG	Ecoli	5
TAATG	Ecoli	5
TTAAA	Ecoli	5
AAAAA	Ecoli	5
GGCGG	Ecoli	5
CTTTC	Ecoli	5
GAAAA	Ecoli	5
TTTTC	Ecoli	5
AAAGA	Ecoli	5
AAGAA	Ecoli	5
AAATA	Ecoli	5
AAAAT	Ecoli	5
TTTCA	Ecoli	5
TTTTA	Ecoli	5
CAGGG	Ecoli	5
CATTA	Ecoli	5
TTTAA	Ecoli	5
TTTTT	Ecoli	5
CCGCC	Ecoli	5
GAAAG	Ecoli	5
TCTTT	Ecoli	5
TTCTT	Ecoli	5
TATTT	Ecoli	5
ATTTT	Ecoli	5
CCTGC	Ecoli	5
GCAGG	Ecoli	5
GCAGC	Ecoli	5
GCTGC	Ecoli	5
ATTAT	Ecoli	5
AAATG	Ecoli	5
TTATT	Ecoli	5
ATAAA	Ecoli	5
AATAA	Ecoli	5
ATATT	Ecoli	5
AATAT	Ecoli	5
ATAAT	Ecoli	5
CATTT	Ecoli	5
TTTAT	Ecoli	5
CGCCG	Ecoli	5
CTGAA	Ecoli	5
ATATA	Ecoli	5
GCCGC	Ecoli	5
TATAT	Ecoli	5
ATACA	Ecoli	5
CGGCG	Ecoli	5
TTCAG	Ecoli	5
GCGGC	Ecoli	5
TGTAT	Ecoli	5
GTTTT	Ecoli	5
TTTCT	Ecoli	5
TGATG	Ecoli	5
AAAAC	Ecoli	5
AGAAA	Ecoli	5
CATCA	Ecoli	5
GCCGG	Ecoli	5
GTCTG	Ecoli	5
GGCCA	Ecoli	5
GCGGG	Ecoli	5
CCGGC	Ecoli	5
CAGAC	Ecoli	5
TGGCC	Ecoli	5
CCCGC	Ecoli	5
CGGTG	Ecoli	5
GGTGA	Ecoli	5
CACCG	Ecoli	5
TCACC	Ecoli	5
CGCTG	Ecoli	5
GTTGT	Ecoli	5
GGCGC	Ecoli	5
CCAGT	Ecoli	5
CGCAG	Ecoli	5
GGTTG	Ecoli	5
TGTTG	Ecoli	5
TTGTT	Ecoli	5
GCGCA	Ecoli	5
TCCAG	Ecoli	5
CAGCG	Ecoli	5
ACAAC	Ecoli	5
GCGCC	Ecoli	5
ACTGG	Ecoli	5
CTGCG	Ecoli	5
CAACC	Ecoli	5
CAACA	Ecoli	5
AACAA	Ecoli	5
TGCGC	Ecoli	5
CTGGA	Ecoli	5
CCCTA	Ecoli	5
TAGGG	Ecoli	5
ACCCG	Ecoli	5
CCGTG	Ecoli	5
GCTGG	Ecoli	5
CTGGC	Ecoli	5
CGGGT	Ecoli	5
CACGG	Ecoli	5
CCAGC	Ecoli	5
GCCAG	Ecoli	5
ACTAC	Scere	5
GGTAA	Scere	5
CCACT	Scere	5
AACTG	Scere	5
CTACA	Scere	5
TCTAC	Scere	5
TACTA	Scere	5
CCAAC	Scere	5
GTAGT	Scere	5
ACTGA	Scere	5
TCTTG	Scere	5
GGCAG	Scere	5
GTGGC	Scere	5
CTACT	Scere	5
CTTGG	Scere	5
TTACC	Scere	5
AGTGG	Scere	5
CAGTT	Scere	5
TGTAG	Scere	5
GTAGA	Scere	5
TAGTA	Scere	5
GTTGG	Scere	5
TCAGT	Scere	5
CAAGA	Scere	5
CTGCC	Scere	5
GCCAC	Scere	5
AGTAG	Scere	5
CCAAG	Scere	5
CCCAC	Scere	5
CACCC	Scere	5
GTGGG	Scere	5
GGGTG	Scere	5
CACAC	Scere	5
GTGTG	Scere	5
TGCTT	Scere	5
GGTGC	Scere	5
AAGCA	Scere	5
GCACC	Scere	5
GGTTG	Scere	5
CAACC	Scere	5
CAGCG	Scere	5
CGCTG	Scere	5
CCGCG	Scere	5
CGCGG	Scere	5
TAGAA	Scere	5
TGATT	Scere	5
GATTA	Scere	5
ATTAG	Scere	5
CATTA	Scere	5
ATTCA	Scere	5
TTAGA	Scere	5
ATAAG	Scere	5
TTTAG	Scere	5
TTCTA	Scere	5
AATCA	Scere	5
TAATC	Scere	5
CTAAT	Scere	5
TAATG	Scere	5
TGAAT	Scere	5
TCTAA	Scere	5
CTTAT	Scere	5
CTAAA	Scere	5
TCTA	Ecoli	4
TTTT	Ecoli	4
CGGC	Ecoli	4
CTGT	Ecoli	4
CCCA	Ecoli	4
TCTG	Ecoli	4
CCCC	Ecoli	4
CTGG	Ecoli	4
AAAG	Ecoli	4
TTTA	Ecoli	4
TCCC	Ecoli	4
TAGA	Ecoli	4
AAAA	Ecoli	4
GCCG	Ecoli	4
ACAG	Ecoli	4
TGGG	Ecoli	4
CAGA	Ecoli	4
GGGG	Ecoli	4
CCAG	Ecoli	4
CTTT	Ecoli	4
TAAA	Ecoli	4
GGGA	Ecoli	4
CGCG	Ecoli	4
TATT	Ecoli	4
TAAC	Ecoli	4
ATAA	Ecoli	4
GCTG	Ecoli	4
ATTA	Ecoli	4
CCGG	Ecoli	4
TAAT	Ecoli	4
TTAT	Ecoli	4
AACA	Ecoli	4
TTAA	Ecoli	4
TCGC	Ecoli	4
ATTT	Ecoli	4
AATT	Ecoli	4
AATA	Ecoli	4
GTTA	Ecoli	4
CAGC	Ecoli	4
TGTT	Ecoli	4
GCGA	Ecoli	4
AAAT	Ecoli	4
GCGC	Ecoli	4
GCGG	Ecoli	4
CGCC	Ecoli	4
TATA	Ecoli	4
TGGC	Ecoli	4
ATAT	Ecoli	4
CAGG	Ecoli	4
CCGC	Ecoli	4
GGCG	Ecoli	4
GCCA	Ecoli	4
CCTG	Ecoli	4
TTGG	Ecoli	4
CTTC	Ecoli	4
CACC	Ecoli	4
ACGC	Ecoli	4
ATTC	Ecoli	4
TCCG	Ecoli	4
ATTG	Ecoli	4
GATT	Ecoli	4
CCGT	Ecoli	4
CCAA	Ecoli	4
GAAG	Ecoli	4
GGTG	Ecoli	4
GCGT	Ecoli	4
GAAT	Ecoli	4
CGGA	Ecoli	4
CAAT	Ecoli	4
AATC	Ecoli	4
ACGG	Ecoli	4
GCCC	Ecoli	4
TCTC	Ecoli	4
GATA	Ecoli	4
GTGG	Ecoli	4
CTAA	Ecoli	4
ACAA	Ecoli	4
TGTA	Ecoli	4
GATC	Ecoli	4
GGGC	Ecoli	4
GAGA	Ecoli	4
TATC	Ecoli	4
CCAC	Ecoli	4
TTAG	Ecoli	4
TTGT	Ecoli	4
TACA	Ecoli	4
CACA	Ecoli	4
AAGG	Ecoli	4
TTCA	Ecoli	4
CATT	Ecoli	4
AATG	Ecoli	4
GCTA	Ecoli	4
CCTT	Ecoli	4
TGGT	Ecoli	4
ACAT	Ecoli	4
TGTG	Ecoli	4
TGAA	Ecoli	4
TAGC	Ecoli	4
ACCA	Ecoli	4
ATGT	Ecoli	4
TGCG	Ecoli	4
GCTC	Ecoli	4
ACTT	Ecoli	4
TCAT	Ecoli	4
TAGT	Ecoli	4
ATAG	Ecoli	4
TACT	Ecoli	4
CGCA	Ecoli	4
GAGC	Ecoli	4
AAGT	Ecoli	4
ATGA	Ecoli	4
ACTA	Ecoli	4
CTAT	Ecoli	4
AGTA	Ecoli	4
TTTC	Ecoli	4
GGGT	Ecoli	4
TCAA	Ecoli	4
GAAA	Ecoli	4
ACCC	Ecoli	4
TTGA	Ecoli	4
AGTT	Ecoli	4
TTGC	Ecoli	4
CATA	Ecoli	4
GGCC	Ecoli	4
CCAT	Ecoli	4
GTAA	Ecoli	4
CCCG	Ecoli	4
TTTG	Ecoli	4
GTTT	Ecoli	4
AACT	Ecoli	4
GCAA	Ecoli	4
TATG	Ecoli	4
ATGG	Ecoli	4
TTAC	Ecoli	4
CGGG	Ecoli	4
CAAA	Ecoli	4
AAAC	Ecoli	4
TCCA	Ecoli	4
CGTC	Ecoli	4
GATG	Ecoli	4
GGCT	Ecoli	4
TGGA	Ecoli	4
GACG	Ecoli	4
CATC	Ecoli	4
AGCC	Ecoli	4
GGTC	Scere	4
ACCG	Scere	4
GGCA	Scere	4
GACC	Scere	4
CGGT	Scere	4
TGCC	Scere	4
CCCC	Scere	4
GGGG	Scere	4
GCGC	Scere	4
GGTG	Scere	4
CACC	Scere	4
ATCA	Scere	4
GTAG	Scere	4
CATT	Scere	4
CAAT	Scere	4
GAAA	Scere	4
GGTA	Scere	4
TACA	Scere	4
AAAC	Scere	4
ACAT	Scere	4
TGAT	Scere	4
CTAC	Scere	4
AATG	Scere	4
ATTG	Scere	4
TTTC	Scere	4
TACC	Scere	4
TGTA	Scere	4
GTTT	Scere	4
ATGT	Scere	4
CTC	Ecoli	3
CCG	Ecoli	3
CAA	Ecoli	3
GCC	Ecoli	3
TAT	Ecoli	3
CGC	Ecoli	3
CTA	Ecoli	3
AAG	Ecoli	3
TAG	Ecoli	3
GCG	Ecoli	3
GAG	Ecoli	3
CGG	Ecoli	3
TTG	Ecoli	3
GGC	Ecoli	3
ATA	Ecoli	3
CTT	Ecoli	3
TTT	Ecoli	3
GAT	Ecoli	3
AAA	Ecoli	3
ATC	Ecoli	3
TCC	Ecoli	3
CTG	Ecoli	3
TTC	Ecoli	3
GGA	Ecoli	3
CAG	Ecoli	3
GAA	Ecoli	3
TGG	Ecoli	3
CAT	Ecoli	3
CCC	Ecoli	3
CCA	Ecoli	3
ATG	Ecoli	3
GGG	Ecoli	3
AAT	Ecoli	3
ACA	Ecoli	3
TAA	Ecoli	3
ATT	Ecoli	3
TGT	Ecoli	3
TTA	Ecoli	3
TCT	Ecoli	3
AGA	Ecoli	3
TGG	Scere	3
CCG	Scere	3
CAA	Scere	3
GCT	Scere	3
CCA	Scere	3
CGG	Scere	3
TTG	Scere	3
AGC	Scere	3
CT	Ecoli	2
TA	Ecoli	2
AG	Ecoli	2
CC	Ecoli	2
GA	Ecoli	2
GG	Ecoli	2
TC	Ecoli	2
AT	Ecoli	2
GC	Ecoli	2
CG	Ecoli	2
AA	Ecoli	2
TT	Ecoli	2
CA	Ecoli	2
AC	Ecoli	2
TG	Ecoli	2
GT	Ecoli	2
A	Ecoli	1
T	Ecoli	1
G	Ecoli	1
C	Ecoli	1
